# Supplementary material for: Methodological Quality Assessment of Meta-Analyses and Systematic Reviews of Probiotics in Inflammatory Bowel Disease and Pouchitis
Source: PLoS One. 2016 Dec 22;11(12):e0168785. doi: 10.1371/journal.pone.0168785 (PMC5179087; doi:10.1371/journal.pone.0168785)
Supplement: S3 Text — (XLSX) [file pone.0168785.s003.xlsx]

## Sheet: Sheet1
1. Effect of probiotics on inducing remission of mild to moderate ulcerative colitis in China: a Meta-analysis									Dai ZJ
					Yes	No	Can’t answer	Not applicable	Score
1. Was an a priori design provided?							√		0
2. Was there duplicate study selection and data extraction?					√				1
3. Was a comprehensive literature search performed?					√				1
4. Was the status of publication (i.e. grey literature) used as an inclusion criterion?					√				1
5. Was a list of studies (included and excluded) provided?							√		0
6. Were the characteristics of the included studies provided?					√				1
7. Was the scientific quality of the included studies assessed and documented?					√				1
8. Was the scientific quality of the included studies used appropriately in formulating conclusions?					√				1
9. Were the methods used to combine the findings of studies appropriate?					√				1
10. Was the likelihood of publication bias assessed?					√				1
11. Was the conflict of interest stated?						√			0
total									8
2. Evaluation of Probiotics on the Maintenance of Remission in Ulcerative Colitis.									Lu J
					Yes	No	Can’t answer	Not applicable	Score
1. Was an a priori design provided?							√		0
2. Was there duplicate study selection and data extraction?							√		0
3. Was a comprehensive literature search performed?							√		0
4. Was the status of publication (i.e. grey literature) used as an inclusion criterion?							√		0
5. Was a list of studies (included and excluded) provided?							√		0
6. Were the characteristics of the included studies provided?					√				1
7. Was the scientific quality of the included studies assessed and documented?					√				1
8. Was the scientific quality of the included studies used appropriately in formulating conclusions?					√				1
9. Were the methods used to combine the findings of studies appropriate?					√				1
10. Was the likelihood of publication bias assessed?					√				1
11. Was the conflict of interest stated?						√			0
total									5
3. The effect of probiotics in maintaining remission of ulcerative colitis: a meta analysis									Niu XP
					Yes	No	Can’t answer	Not applicable	Score
1. Was an a priori design provided?							√		0
2. Was there duplicate study selection and data extraction?							√		0
3. Was a comprehensive literature search performed?					√				1
4. Was the status of publication (i.e. grey literature) used as an inclusion criterion?							√		0
5. Was a list of studies (included and excluded) provided?							√		0
6. Were the characteristics of the included studies provided?							√		0
7. Was the scientific quality of the included studies assessed and documented?					√				1
8. Was the scientific quality of the included studies used appropriately in formulating conclusions?					√				1
9. Were the methods used to combine the findings of studies appropriate?					√				1
10. Was the likelihood of publication bias assessed?					√				1
11. Was the conflict of interest stated?						√			0
total									5
4. Systematic Evaluation on Medilac-S Combined Conventional Treatment for Ulcerative Colitis									Hu ZB
					Yes	No	Can’t answer	Not applicable	Score
1. Was an a priori design provided?							√		0
2. Was there duplicate study selection and data extraction?					√				1
3. Was a comprehensive literature search performed?							√		0
4. Was the status of publication (i.e. grey literature) used as an inclusion criterion?							√		0
5. Was a list of studies (included and excluded) provided?							√		0
6. Were the characteristics of the included studies provided?					√				1
7. Was the scientific quality of the included studies assessed and documented?					√				1
8. Was the scientific quality of the included studies used appropriately in formulating conclusions?					√				1
9. Were the methods used to combine the findings of studies appropriate?					√				1
10. Was the likelihood of publication bias assessed?					√				1
11. Was the conflict of interest stated?						√			0
total									6
5. Therapeutic Effect of Probiotic Agents on Ulcerative Colitis: A Systematic Review.									Chen RH
					Yes	No	Can’t answer	Not applicable	Score
1. Was an a priori design provided?							√		0
2. Was there duplicate study selection and data extraction?					√				1
3. Was a comprehensive literature search performed?							√		0
4. Was the status of publication (i.e. grey literature) used as an inclusion criterion?							√		0
5. Was a list of studies (included and excluded) provided?							√		0
6. Were the characteristics of the included studies provided?							√		0
7. Was the scientific quality of the included studies assessed and documented?					√				1
8. Was the scientific quality of the included studies used appropriately in formulating conclusions?					√				1
9. Were the methods used to combine the findings of studies appropriate?					√				1
10. Was the likelihood of publication bias assessed?						√			0
11. Was the conflict of interest stated?						√			0
total									4
6. Probiotic Agents for Ulcerative Colitis: A Systematic Review									Wu QR
					Yes	No	Can’t answer	Not applicable	Score
1. Was an a priori design provided?							√		0
2. Was there duplicate study selection and data extraction?					√				1
3. Was a comprehensive literature search performed?					√				1
4. Was the status of publication (i.e. grey literature) used as an inclusion criterion?							√		0
5. Was a list of studies (included and excluded) provided?							√		0
6. Were the characteristics of the included studies provided?							√		0
7. Was the scientific quality of the included studies assessed and documented?					√				1
8. Was the scientific quality of the included studies used appropriately in formulating conclusions?					√				1
9. Were the methods used to combine the findings of studies appropriate?					√				1
10. Was the likelihood of publication bias assessed?					√				1
11. Was the conflict of interest stated?						√			0
total									6
7. Probiotics as an ulcerative colitis in remission induction and drug maintenance treatment: a meta-analysis									Ye K
					Yes	No	Can’t answer	Not applicable	Score
1. Was an a priori design provided?							√		0
2. Was there duplicate study selection and data extraction?							√		0
3. Was a comprehensive literature search performed?							√		0
4. Was the status of publication (i.e. grey literature) used as an inclusion criterion?							√		0
5. Was a list of studies (included and excluded) provided?							√		0
6. Were the characteristics of the included studies provided?							√		0
7. Was the scientific quality of the included studies assessed and documented?					√				1
8. Was the scientific quality of the included studies used appropriately in formulating conclusions?					√				1
9. Were the methods used to combine the findings of studies appropriate?					√				1
10. Was the likelihood of publication bias assessed?					√				1
11. Was the conflict of interest stated?						√			0
total									4
8. Efficacy of probiotic agents in maintaining remission of ulcerative colitis: a meta analysis									Ma JC
					Yes	No	Can’t answer	Not applicable	Score
1. Was an a priori design provided?							√		0
2. Was there duplicate study selection and data extraction?							√		0
3. Was a comprehensive literature search performed?					√				1
4. Was the status of publication (i.e. grey literature) used as an inclusion criterion?							√		0
5. Was a list of studies (included and excluded) provided?							√		0
6. Were the characteristics of the included studies provided?					√				1
7. Was the scientific quality of the included studies assessed and documented?					√				1
8. Was the scientific quality of the included studies used appropriately in formulating conclusions?						√			0
9. Were the methods used to combine the findings of studies appropriate?					√				1
10. Was the likelihood of publication bias assessed?					√				1
11. Was the conflict of interest stated?						√			0
total									5
9. Effect of probiotic preparations on inducing and mainfaining remission of ulcerative colitis:a meta-analysis									Tang SH
					Yes	No	Can’t answer	Not applicable	Score
1. Was an a priori design provided?							√		0
2. Was there duplicate study selection and data extraction?					√				1
3. Was a comprehensive literature search performed?					√				1
4. Was the status of publication (i.e. grey literature) used as an inclusion criterion?							√		0
5. Was a list of studies (included and excluded) provided?							√		0
6. Were the characteristics of the included studies provided?					√				1
7. Was the scientific quality of the included studies assessed and documented?					√				1
8. Was the scientific quality of the included studies used appropriately in formulating conclusions?					√				1
9. Were the methods used to combine the findings of studies appropriate?					√				1
10. Was the likelihood of publication bias assessed?						√			0
11. Was the conflict of interest stated?						√			0
total									6
10. A Meta-analysis for the Treatment Effect of Probioties on Induction of Remission and Maintenance in Patients with Ulcerative Colitis									Liao ZH
					Yes	No	Can’t answer	Not applicable	Score
1. Was an a priori design provided?							√		0
2. Was there duplicate study selection and data extraction?					√				1
3. Was a comprehensive literature search performed?					√				1
4. Was the status of publication (i.e. grey literature) used as an inclusion criterion?						√			0
5. Was a list of studies (included and excluded) provided?							√		0
6. Were the characteristics of the included studies provided?							√		0
7. Was the scientific quality of the included studies assessed and documented?					√				1
8. Was the scientific quality of the included studies used appropriately in formulating conclusions?					√				1
9. Were the methods used to combine the findings of studies appropriate?					√				1
10. Was the likelihood of publication bias assessed?					√				1
11. Was the conflict of interest stated?						√			0
total									8
11. Probiotics for Induction and Maintenance of Remission in Inflammatory Bowel Disease: A Meta-analysis									Wang XT
					Yes	No	Can’t answer	Not applicable	Score
1. Was an a priori design provided?							√		0
2. Was there duplicate study selection and data extraction?					√				1
3. Was a comprehensive literature search performed?					√				1
4. Was the status of publication (i.e. grey literature) used as an inclusion criterion?					√				0
5. Was a list of studies (included and excluded) provided?							√		0
6. Were the characteristics of the included studies provided?					√				1
7. Was the scientific quality of the included studies assessed and documented?					√				1
8. Was the scientific quality of the included studies used appropriately in formulating conclusions?					√				0
9. Were the methods used to combine the findings of studies appropriate?					√				1
10. Was the likelihood of publication bias assessed?					√				1
11. Was the conflict of interest stated?						√			0
total									8
12. Effect of probiotics on remission. relapse and pouchitis in inflammatory bowel disease: meta-analysis									Shen J
					Yes	No	Can’t answer	Not applicable	Score
1. Was an a priori design provided?							√		0
2. Was there duplicate study selection and data extraction?					√				1
3. Was a comprehensive literature search performed?							√		1
4. Was the status of publication (i.e. grey literature) used as an inclusion criterion?					√				1
5. Was a list of studies (included and excluded) provided?							√		0
6. Were the characteristics of the included studies provided?							√		0
7. Was the scientific quality of the included studies assessed and documented?					√				1
8. Was the scientific quality of the included studies used appropriately in formulating conclusions?						√			0
9. Were the methods used to combine the findings of studies appropriate?						√			0
10. Was the likelihood of publication bias assessed?						√			0
11. Was the conflict of interest stated?					√				1
total									5
13. Effects of probiotics on remission and relapse in adult ulcerative colitis A meta-analysis.									Ma XF
					Yes	No	Can’t answer	Not applicable	Score
1. Was an a priori design provided?							√		0
2. Was there duplicate study selection and data extraction?							√		0
3. Was a comprehensive literature search performed?							√		0
4. Was the status of publication (i.e. grey literature) used as an inclusion criterion?						√			0
5. Was a list of studies (included and excluded) provided?							√		0
6. Were the characteristics of the included studies provided?					√				1
7. Was the scientific quality of the included studies assessed and documented?					√				1
8. Was the scientific quality of the included studies used appropriately in formulating conclusions?						√			0
9. Were the methods used to combine the findings of studies appropriate?					√				1
10. Was the likelihood of publication bias assessed?						√			0
11. Was the conflict of interest stated?						√			0
total									3
14. Meta-analysis of the effectiveness of using probiotics in conjunction with aminosalicylic acid on remission induction of ulcerative colitis									Li XM
					Yes	No	Can’t answer	Not applicable	Score
1. Was an a priori design provided?							√		0
2. Was there duplicate study selection and data extraction?					√				1
3. Was a comprehensive literature search performed?							√		0
4. Was the status of publication (i.e. grey literature) used as an inclusion criterion?						√			0
5. Was a list of studies (included and excluded) provided?							√		0
6. Were the characteristics of the included studies provided?					√				1
7. Was the scientific quality of the included studies assessed and documented?					√				1
8. Was the scientific quality of the included studies used appropriately in formulating conclusions?					√				1
9. Were the methods used to combine the findings of studies appropriate?					√				1
10. Was the likelihood of publication bias assessed?					√				1
11. Was the conflict of interest stated?					√				1
total									7
15. Probiotic Preparation VSL#3 for Induction of Remission in Ulcerative Colitis：A Systematic Review.									Ding J
					Yes	No	Can’t answer	Not applicable	Score
1. Was an a priori design provided?							√		0
2. Was there duplicate study selection and data extraction?					√				1
3. Was a comprehensive literature search performed?							√		0
4. Was the status of publication (i.e. grey literature) used as an inclusion criterion?					√				1
5. Was a list of studies (included and excluded) provided?							√		0
6. Were the characteristics of the included studies provided?							√		0
7. Was the scientific quality of the included studies assessed and documented?					√				1
8. Was the scientific quality of the included studies used appropriately in formulating conclusions?						√			0
9. Were the methods used to combine the findings of studies appropriate?					√				1
10. Was the likelihood of publication bias assessed?					√				1
11. Was the conflict of interest stated?					√				1
total									6
16. Probiotic treatments for induction and maintenance of remission in inflammatory bowel diseases: a meta-analysis of randomized controlled trials									Mikihiro Fujiya
					Yes	No	Can’t answer	Not applicable	Score
1. Was an a priori design provided?							√		0
2. Was there duplicate study selection and data extraction?							√		0
3. Was a comprehensive literature search performed?							√		0
4. Was the status of publication (i.e. grey literature) used as an inclusion criterion?							√		0
5. Was a list of studies (included and excluded) provided?							√		0
6. Were the characteristics of the included studies provided?					√				1
7. Was the scientific quality of the included studies assessed and documented?					√				1
8. Was the scientific quality of the included studies used appropriately in formulating conclusions?						√			0
9. Were the methods used to combine the findings of studies appropriate?					√				1
10. Was the likelihood of publication bias assessed?					√				1
11. Was the conflict of interest stated?					√				1
total									5
17. A meta-analysis of the benefit of probiotics in maintaining remission of human ulcerative colitis: evidence for prevention of disease relapse and maintenance of remission
									Roja Rahimi
					Yes	No	Can’t answer	Not applicable	Score
1. Was an a priori design provided?							√		0
2. Was there duplicate study selection and data extraction?							√		0
3. Was a comprehensive literature search performed?					√				1
4. Was the status of publication (i.e. grey literature) used as an inclusion criterion?							√		0
5. Was a list of studies (included and excluded) provided?							√		0
6. Were the characteristics of the included studies provided?					√				1
7. Was the scientific quality of the included studies assessed and documented?						√			0
8. Was the scientific quality of the included studies used appropriately in formulating conclusions?						√			0
9. Were the methods used to combine the findings of studies appropriate?					√				1
10. Was the likelihood of publication bias assessed?					√				1
11. Was the conflict of interest stated?						√			0
total									4
18、A Review and Meta-analysis of the Efficacy of Antibiotics and Probiotics in Management of Pouchitis									S.Nikfar
					Yes	No	Can’t answer	Not applicable	Score
1. Was an a priori design provided?							√		0
2. Was there duplicate study selection and data extraction?							√		0
3. Was a comprehensive literature search performed?							√		0
4. Was the status of publication (i.e. grey literature) used as an inclusion criterion?						√			0
5. Was a list of studies (included and excluded) provided?							√		0
6. Were the characteristics of the included studies provided?					√				1
7. Was the scientific quality of the included studies assessed and documented?					√				1
8. Was the scientific quality of the included studies used appropriately in formulating conclusions?						√			0
9. Were the methods used to combine the findings of studies appropriate?					√				1
10. Was the likelihood of publication bias assessed?					√				1
11. Was the conflict of interest stated?					√				1
total									5
19、Meta-analysis: the effect and adverse events of Lactobacilli versus placebo in maintenance therapy for Crohn disease									Shen J
					Yes	No	Can’t answer	Not applicable	Score
1. Was an a priori design provided?							√		0
2. Was there duplicate study selection and data extraction?					√				1
3. Was a comprehensive literature search performed?							√		0
4. Was the status of publication (i.e. grey literature) used as an inclusion criterion?							√		0
5. Was a list of studies (included and excluded) provided?							√		0
6. Were the characteristics of the included studies provided?						√			0
7. Was the scientific quality of the included studies assessed and documented?					√				1
8. Was the scientific quality of the included studies used appropriately in formulating conclusions?						√			0
9. Were the methods used to combine the findings of studies appropriate?					√				1
10. Was the likelihood of publication bias assessed?					√				1
11. Was the conflict of interest stated?					√				1
total									5
20、Probiotics and remission of ulcerative colitis: a systematic review									Zigra P I
					Yes	No	Can’t answer	Not applicable	Score
1. Was an a priori design provided?							√		0
2. Was there duplicate study selection and data extraction?							√		0
3. Was a comprehensive literature search performed?					√				1
4. Was the status of publication (i.e. grey literature) used as an inclusion criterion?					√				1
5. Was a list of studies (included and excluded) provided?					√				1
6. Were the characteristics of the included studies provided?					√				1
7. Was the scientific quality of the included studies assessed and documented?					√				1
8. Was the scientific quality of the included studies used appropriately in formulating conclusions?						√			0
9. Were the methods used to combine the findings of studies appropriate?					√				1
10. Was the likelihood of publication bias assessed?						√			0
11. Was the conflict of interest stated?						√			0
total									6
21、A Meta-Analysis on the Efficacy of Probiotics for Maintenance of Remission and Prevention of Clinical and Endoscopic Relapse in Crohn’s Disease												Roja Rahimi
					Yes	No	Can’t answer	Not applicable	Score
1. Was an a priori design provided?							√		0
2. Was there duplicate study selection and data extraction?							√		0
3. Was a comprehensive literature search performed?					√				1
4. Was the status of publication (i.e. grey literature) used as an inclusion criterion?					√				1
5. Was a list of studies (included and excluded) provided?							√		0
6. Were the characteristics of the included studies provided?					√				1
7. Was the scientific quality of the included studies assessed and documented?						√			0
8. Was the scientific quality of the included studies used appropriately in formulating conclusions?						√			0
9. Were the methods used to combine the findings of studies appropriate?					√				1
10. Was the likelihood of publication bias assessed?					√				1
11. Was the conflict of interest stated?						√			0
total									5
22、Effect of Probiotics on Inducing Remission and Maintaining Therapy in Ulcerative Colitis, Crohn’s Disease, and Pouchitis:										Shen J						Roja Rahimi
Meta-analysis of Randomized Controlled Trials
					Yes	No	Can’t answer	Not applicable	Score
1. Was an a priori design provided?							√		0
2. Was there duplicate study selection and data extraction?					√				1
3. Was a comprehensive literature search performed?					√				1
4. Was the status of publication (i.e. grey literature) used as an inclusion criterion?					√				1
5. Was a list of studies (included and excluded) provided?					√				1
6. Were the characteristics of the included studies provided?					√				1
7. Was the scientific quality of the included studies assessed and documented?					√				1
8. Was the scientific quality of the included studies used appropriately in formulating conclusions?						√			0
9. Were the methods used to combine the findings of studies appropriate?					√				1
10. Was the likelihood of publication bias assessed?						√			0
11. Was the conflict of interest stated?					√				1
total									8
23、Meta-analysis: targeting the intestinal microbiota in prophylaxis for post-operative Crohn’s disease									G. A. DOHERTY
					Yes	No	Can’t answer	Not applicable	Score
1. Was an a priori design provided?							√		0
2. Was there duplicate study selection and data extraction?					√				1
3. Was a comprehensive literature search performed?					√				1
4. Was the status of publication (i.e. grey literature) used as an inclusion criterion?					√				1
5. Was a list of studies (included and excluded) provided?							√		0
6. Were the characteristics of the included studies provided?							√		0
7. Was the scientific quality of the included studies assessed and documented?					√				1
8. Was the scientific quality of the included studies used appropriately in formulating conclusions?						√			0
9. Were the methods used to combine the findings of studies appropriate?					√				1
10. Was the likelihood of publication bias assessed?					√				1
11. Was the conflict of interest stated?					√				1
total									7
24、On the Benefit of Probiotics in the Management of Pouchitis in Patients Underwent Ileal Pouch Anal Anastomosis:A Meta-analysis of Controlled Clinical Trials														Elahi B
					Yes	No	Can’t answer	Not applicable	Score
1. Was an a priori design provided?							√		0
2. Was there duplicate study selection and data extraction?							√		0
3. Was a comprehensive literature search performed?					√				1
4. Was the status of publication (i.e. grey literature) used as an inclusion criterion?							√		0
5. Was a list of studies (included and excluded) provided?							√		0
6. Were the characteristics of the included studies provided?					√				1
7. Was the scientific quality of the included studies assessed and documented?						√			0
8. Was the scientific quality of the included studies used appropriately in formulating conclusions?						√			0
9. Were the methods used to combine the findings of studies appropriate?					√				1
10. Was the likelihood of publication bias assessed?					√				1
11. Was the conflict of interest stated?						√			0
total									4
25、Probiotic Mix VSL#3 Is Effective Adjunctive Therapy for Mild to Moderately Active Ulcerative Colitis: A Meta-analysis									Houssam E.
					Yes	No	Can’t answer	Not applicable	Score
1. Was an a priori design provided?							√		0
2. Was there duplicate study selection and data extraction?							√		0
3. Was a comprehensive literature search performed?							√		0
4. Was the status of publication (i.e. grey literature) used as an inclusion criterion?					√				1
5. Was a list of studies (included and excluded) provided?							√		0
6. Were the characteristics of the included studies provided?							√		0
7. Was the scientific quality of the included studies assessed and documented?					√				1
8. Was the scientific quality of the included studies used appropriately in formulating conclusions?					√				1
9. Were the methods used to combine the findings of studies appropriate?					√				1
10. Was the likelihood of publication bias assessed?					√				1
11. Was the conflict of interest stated?					√				1
total									6
26、Probiotics for induction of remission in Crohn’s disease									Butterworth AD
					Yes	No	Can’t answer	Not applicable	Score
1. Was an a priori design provided?					√				1
2. Was there duplicate study selection and data extraction?					√				1
3. Was a comprehensive literature search performed?					√				1
4. Was the status of publication (i.e. grey literature) used as an inclusion criterion?					√				1
5. Was a list of studies (included and excluded) provided?					√				1
6. Were the characteristics of the included studies provided?					√				1
7. Was the scientific quality of the included studies assessed and documented?					√				1
8. Was the scientific quality of the included studies used appropriately in formulating conclusions?					√				1
9. Were the methods used to combine the findings of studies appropriate?								√	0
10. Was the likelihood of publication bias assessed?						√			0
11. Was the conflict of interest stated?					√				1
total									9
27、Probiotics for induction of remission in ulcerative colitis									Mallon PT
					Yes	No	Can’t answer	Not applicable	Score
1. Was an a priori design provided?					√				1
2. Was there duplicate study selection and data extraction?					√				1
3. Was a comprehensive literature search performed?					√				1
4. Was the status of publication (i.e. grey literature) used as an inclusion criterion?					√				1
5. Was a list of studies (included and excluded) provided?					√				1
6. Were the characteristics of the included studies provided?					√				1
7. Was the scientific quality of the included studies assessed and documented?					√				1
8. Was the scientific quality of the included studies used appropriately in formulating conclusions?					√				1
9. Were the methods used to combine the findings of studies appropriate?								√	0
10. Was the likelihood of publication bias assessed?						√			0
11. Was the conflict of interest stated?					√				1
total									9
28、Probiotics for maintenance of remission in Crohn’s disease									Rolfe VE,
					Yes	No	Can’t answer	Not applicable	Score
1. Was an a priori design provided?					√				1
2. Was there duplicate study selection and data extraction?					√				1
3. Was a comprehensive literature search performed?					√				1
4. Was the status of publication (i.e. grey literature) used as an inclusion criterion?					√				1
5. Was a list of studies (included and excluded) provided?					√				1
6. Were the characteristics of the included studies provided?					√				1
7. Was the scientific quality of the included studies assessed and documented?					√				1
8. Was the scientific quality of the included studies used appropriately in formulating conclusions?					√				1
9. Were the methods used to combine the findings of studies appropriate?								√	0
10. Was the likelihood of publication bias assessed?					√				1
11. Was the conflict of interest stated?					√				1
total									10
29、Probiotics for maintenance of remission in ulcerative colitis									Naidoo K
					Yes	No	Can’t answer	Not applicable	Score
1. Was an a priori design provided?					√				1
2. Was there duplicate study selection and data extraction?					√				1
3. Was a comprehensive literature search performed?					√				1
4. Was the status of publication (i.e. grey literature) used as an inclusion criterion?							√		0
5. Was a list of studies (included and excluded) provided?					√				1
6. Were the characteristics of the included studies provided?					√				1
7. Was the scientific quality of the included studies assessed and documented?					√				1
8. Was the scientific quality of the included studies used appropriately in formulating conclusions?					√				1
9. Were the methods used to combine the findings of studies appropriate?					√				1
10. Was the likelihood of publication bias assessed?						√			0
11. Was the conflict of interest stated?					√				1
total									9
30、Probiotics in the Management of Inflammatory Bowel Disease：A Systematic Review of Intervention Studies in Adult Patients										Daisy Jonkers
					Yes	No	Can’t answer	Not applicable	Score
1. Was an a priori design provided?							√		0
2. Was there duplicate study selection and data extraction?							√		0
3. Was a comprehensive literature search performed?							√		0
4. Was the status of publication (i.e. grey literature) used as an inclusion criterion?							√		0
5. Was a list of studies (included and excluded) provided?							√		0
6. Were the characteristics of the included studies provided?					√				1
7. Was the scientific quality of the included studies assessed and documented?					√				1
8. Was the scientific quality of the included studies used appropriately in formulating conclusions?						√			0
9. Were the methods used to combine the findings of studies appropriate?					√				1
10. Was the likelihood of publication bias assessed?						√			0
11. Was the conflict of interest stated?					√				1
total									4
31、Remission induction and maintenance effect of probiotics on ulcerative colitis: A meta-analysis									Li-Xuan Sang
					Yes	No	Can’t answer	Not applicable	Score
1. Was an a priori design provided?							√		0
2. Was there duplicate study selection and data extraction?					√				1
3. Was a comprehensive literature search performed?							√		0
4. Was the status of publication (i.e. grey literature) used as an inclusion criterion?					√				1
5. Was a list of studies (included and excluded) provided?							√		0
6. Were the characteristics of the included studies provided?					√				1
7. Was the scientific quality of the included studies assessed and documented?					√				1
8. Was the scientific quality of the included studies used appropriately in formulating conclusions?						√			0
9. Were the methods used to combine the findings of studies appropriate?					√				1
10. Was the likelihood of publication bias assessed?					√				1
11. Was the conflict of interest stated?						√			0
total									6
32、Systematic review of randomized controlled trials of probiotics, prebiotics, and synbiotics in inflammatory bowel disease										Yezaz A Ghouri
					Yes	No	Can’t answer	Not applicable	Score
1. Was an a priori design provided?							√		0
2. Was there duplicate study selection and data extraction?							√		0
3. Was a comprehensive literature search performed?							√		0
4. Was the status of publication (i.e. grey literature) used as an inclusion criterion?							√		0
5. Was a list of studies (included and excluded) provided?							√		0
6. Were the characteristics of the included studies provided?							√		0
7. Was the scientific quality of the included studies assessed and documented?						√			0
8. Was the scientific quality of the included studies used appropriately in formulating conclusions?						√			0
9. Were the methods used to combine the findings of studies appropriate?								√	0
10. Was the likelihood of publication bias assessed?						√			0
11. Was the conflict of interest stated?					√				1
total									1
33、The Role of Probiotic Lactic Acid Bacteria and Bifidobacteria in the Prevention and Treatment of Inflammatory Bowel Disease											Maria Jose Saez-Lara
and Other Related Diseases: A Systematic Review of Randomized Human Clinical Trials
					Yes	No	Can’t answer	Not applicable	Score
1. Was an a priori design provided?							√		0
2. Was there duplicate study selection and data extraction?							√		0
3. Was a comprehensive literature search performed?							√		0
4. Was the status of publication (i.e. grey literature) used as an inclusion criterion?							√		0
5. Was a list of studies (included and excluded) provided?							√		0
6. Were the characteristics of the included studies provided?					√				1
7. Was the scientific quality of the included studies assessed and documented?						√			0
8. Was the scientific quality of the included studies used appropriately in formulating conclusions?						√			0
9. Were the methods used to combine the findings of studies appropriate?								√	0
10. Was the likelihood of publication bias assessed?						√			0
11. Was the conflict of interest stated?					√				1
total									2
34. Treatment of ulcerative colitis with golden bifid combined with aminosalicylates: a Meta-analysis.									Jin DC
					Yes	No	Can’t answer	Not applicable	Score
1. Was an a priori design provided?							√		0
2. Was there duplicate study selection and data extraction?					√				1
3. Was a comprehensive literature search performed?					√				1
4. Was the status of publication (i.e. grey literature) used as an inclusion criterion?						√			0
5. Was a list of studies (included and excluded) provided?							√		1
6. Were the characteristics of the included studies provided?					√				1
7. Was the scientific quality of the included studies assessed and documented?					√				1
8. Was the scientific quality of the included studies used appropriately in formulating conclusions?						√			0
9. Were the methods used to combine the findings of studies appropriate?					√				1
10. Was the likelihood of publication bias assessed?					√				1
11. Was the conflict of interest stated?						√			0
total									6
35. Efficacy and safety of probiotics on mild and moderate activity and remission ulcerative colitis :a meta analysis.									Zhang QN
					Yes	No	Can’t answer	Not applicable	Score
1. Was an a priori design provided?							√		0
2. Was there duplicate study selection and data extraction?					√				1
3. Was a comprehensive literature search performed?					√				1
4. Was the status of publication (i.e. grey literature) used as an inclusion criterion?						√			0
5. Was a list of studies (included and excluded) provided?							√		1
6. Were the characteristics of the included studies provided?					√				1
7. Was the scientific quality of the included studies assessed and documented?					√				1
8. Was the scientific quality of the included studies used appropriately in formulating conclusions?					√				1
9. Were the methods used to combine the findings of studies appropriate?					√				1
10. Was the likelihood of publication bias assessed?					√				1
11. Was the conflict of interest stated?						√			0
total									7
36、Escherichia coli Nissle 1917 in Ulcerative Colitis Treatment:Systematic Review and Meta-analysis									Giuseppe Losurdo
					Yes	No	Can’t answer	Not applicable	Score
1. Was an a priori design provided?							√		0
2. Was there duplicate study selection and data extraction?					√				1
3. Was a comprehensive literature search performed?							√		0
4. Was the status of publication (i.e. grey literature) used as an inclusion criterion?						√			0
5. Was a list of studies (included and excluded) provided?							√		0
6. Were the characteristics of the included studies provided?					√				1
7. Was the scientific quality of the included studies assessed and documented?					√				1
8. Was the scientific quality of the included studies used appropriately in formulating conclusions?					√				1
9. Were the methods used to combine the findings of studies appropriate?					√				1
10. Was the likelihood of publication bias assessed?					√				1
11. Was the conflict of interest stated?					√				1
total									7
